# Supplementary material for: Effect of the Combination of Clostridium butyricum and Mycelium of Phellinus igniarius on Intestinal Microbiota and Serum Metabolites in DSS-Induced Colitis
Source: Nutrients. 2024 Jan 2;16(1):153. doi: 10.3390/nu16010153 (PMC10780906; doi:10.3390/nu16010153)
Supplement: Supplementary file 1 [file nutrients-16-00153-s001.zip]

Archive with 1 entries (1 files):
- nutrients-2739386-supplementary.pdf
